# Supplementary material for: Urinary Cytokines Reflect Renal Inflammation in Acute Tubulointerstitial Nephritis: A Multiplex Bead-Based Assay Assessment
Source: J Clin Med. 2021 Jul 4;10(13):2986. doi: 10.3390/jcm10132986 (PMC8268986; doi:10.3390/jcm10132986)
Supplement: Supplementary file 1 [file jcm-10-02986-s001.zip]

Archive with 1 entries (1 files):
- jcm-1282244-supplementary.pdf
